# Supplementary material for: Responses of ecosystem water use efficiency to spring snow and summer water addition with or without nitrogen addition in a temperate steppe
Source: PLoS One. 2018 Mar 12;13(3):e0194198. doi: 10.1371/journal.pone.0194198 (PMC5846795; doi:10.1371/journal.pone.0194198)
Supplement: S1 Dataset — (XLSX) [file pone.0194198.s001.xlsx]

## Sheet: Fig 1
	2010			2011			2012			2013
Month	PPT	PAR	VPD	PPT	PAR	VPD	PPT	PAR	VPD	PPT	PAR	VPD
January				2.5	496.65	0.03	4.7	478.9	0.03	2.8	435.67	0.03
February				6.6	624.28	0.06	3.4	677.66	0.05	4.4	686.28	0.05
March				3.1	949.84	0.2	14.2	932.13	0.13	5.2	923.94	0.16
April				6.4	1072.87	0.62	10.5	1120.17	0.77	25.6	1110.89	0.37
May				13.1	1185.62	1.06	41.1	1193.59	1.18	15.6	1288.2	1.26
June				56.1	1284.16	1.47	75.2	898.32	0.79	81	1147.08	0.94
July				78.6	1074.77	0.84	124.9	887.04	0.88	91.8	1132.28	0.9
August				22.8	1179.49	1.34	80.6	914.61	0.88	46	1096.91	1.3
September				11.3	1004.12	0.96	59.2	843.55	0.78	4.5	971.71	0.94
October				11.5	776.09	0.48	35.28	699.63	0.45
November	11.4	564.09	0.17	11.7	484.61	0.12	28.58	559.16	0.08
December	8.3	398.21	0.07	3.9	451.74	0.03	12.8	422.91	0.04

## Sheet: Fig 4 PAR and VPD
	2011		2012		2013
Measuring time	PAR	VPD	PAR	VPD	PAR	VPD
Mid May.	1473.05	1.66	1041.27	0.83	1484.42	1.79
Early Jun.	1435.25	1.58	1063.34	1.31	1583.99	1.03
Mid Jun.	1614.85	1.89	1043.93	1.16	1532.16	1.12
End Jun.	1352.72	1.7	1358.2	1.2	1276.98	0.88
Early Jul.	1269.92	1.25	983.64	1.04	1393.17	1.25
Mid Jul.	1341.12	0.85	1435	1.94	1506.22	0.91
End Jul.	1434.61	1.19	1185.98	1.09	1467.78	1.34
Early Aug.	1275.87	0.82	1056.36	0.61	1204.91	2.08
Mid Aug.	1358.54	1.92	1037.5	0.95	1223.61	2.49
End Aug.	1151.34	0.89	1050.97	0.9	1334.11	0.83
Early Sep.	1306.53	1.3	1072.07	1.24	1238.59	1.72
Mid Sep.	1052.01	1.09	706.17	0.72	917.51	0.77

## Sheet: Fig 5 SM
Year	Month	N0W0	N0W1	N0W2	N1W0	N1W1	N1W2
2011	Mid May.	9.74	10.46	8.68	8.16	10.04	7.94
2011	Early Jun.	11.97	13.23	12.64	11.88	13.12	11.17
2011	Mid Jun.	10.855	11.845	10.66	10.02	11.58	9.555
2011	End Jun.	11.1337	12.1913	11.155	10.485	12.35	9.95875
2011	Early Jul.	11.42	11.84	17.38	13.54	13.3	17.32
2011	Mid Jul.	11.2769	12.0156	14.2675	12.0125	12.6325	13.6394
2011	End Jul.	11.18	11.87	21.46	14.03	14.74	20.81
2011	Early Aug.	11.83	12.63	22.88	12.59	12.86	22.43
2011	Mid Aug.	5.45	5.4	14.3	6.47	5.51	10.73
2011	End Aug.	4	4.2	7.65	3.53	4.16	6.46
2011	Early Sep.	2.01	2.22	3.84	2.17	2.05	3.3
2011	Mid Sep.	4.8	5.1	6.7	4.7	4.7	6
2012	Mid May.	14.9	18.2	17.9	16.02	16.16	17.28
2012	Early Jun.	2.22	4.04	3.24	2.36	3.6	3.96
2012	Mid Jun.	13.92	14.8	15.44	14.16	14.9	14.94
2012	End Jun.	18.98	19.58	23.32	18.36	18.06	22.06
2012	Early Jul.	4.5	7.63333	10.2667	6.2	5.83333	10.1667
2012	Mid Jul.	5.44	6.72	8.48	5.82	5.66	11.28
2012	End Jul.	18.98	20.02	21.76	18.04	19.02	20.24
2012	Early Aug.	17.82	17.28	21.46	17.48	16.76	19.58
2012	Mid Aug.	17.98	18.82	22.82	16.68	16.98	21.22
2012	End Aug.	11.76	12.94	15.18	7.78	8.36	12.1
2012	Early Sep.	19.14	20.52	22.46	19.42	18.82	20.58
2012	Mid Sep.	13.22	16.38	17.64	11.92	12.92	14.3
2013	Mid May.	11.26	13.72	14.74	11.02	15.16	14.24
2013	Early Jun.	6.7	6.92	7.06	5.86	6.24	6.68
2013	Mid Jun.	23.8	22.46	26.14	20.38	22.34	24.6
2013	End Jun.	10.7	10.04	25.06	6.78	6.26	21.82
2013	Early Jul.	19.72	18.12	21.6	15.32	13.56	20.66
2013	Mid Jul.	21.52	23.68	26.88	16.12	17.68	15.86
2013	End Jul.	15.26	15.88	16.14	16.42	15.38	15.32
2013	Early Aug.	4.16	3.7	8.94	1.92	1.96	7.84
2013	Mid Aug.	1.74	1.68	7.26	2.26	1.46	2.66
2013	End Aug.	5.06	5.76	8.24	4.02	3.1	5.72
2013	Early Sep.	1.8	1.78	3	1.82	1.7	1.78
2013	Mid Sep.

## Sheet: Fig 6 ANPP
TREATMENT	2011	2012	2013
N0W0	448.55	342.25	310.35
N0W0	329.15	665.25	311.85
N0W0	288.1	324	300.4
N0W0	253.85	436.3	274.85
N0W0	343.25	626.1	272.2
N0W1	402.45	437.15	248.25
N0W1	389.7	475.1	365.25
N0W1	275.45	439.3	240.4
N0W1	517	415.688	370.65
N0W1	274.65	311.2	309.2
N0W2	357.15	311.15	361.45
N0W2	243.8	243.05	351.7
N0W2	439.9	276.15	308.5
N0W2	308.3	327.85	449.35
N0W2	325.1	356.05	289.85
N1W0	372.95	617.35	340.2
N1W0	312.85	402.1	390.35
N1W0	381.4	517.3	425.25
N1W0	478.25	638.95	373.9
N1W0	320.35	335.5	395.6
N1W1	361.9	411.35	454.8
N1W1	426.95	511.087	566
N1W1	429.1	557.8	402.85
N1W1	280	486.45	461.35
N1W1	520.3	588.75	403.7
N1W2	441.1	363.25	411.15
N1W2	457.8	514	686.55
N1W2	486.05	646.85	413.35
N1W2	366.55	362	521.2
N1W2	286.8	387.25	405.85
