# Supplementary material for: Responses of ecosystem water use efficiency to spring snow and summer water addition with or without nitrogen addition in a temperate steppe
Source: PLoS One. 2018 Mar 12;13(3):e0194198. doi: 10.1371/journal.pone.0194198 (PMC5846795; doi:10.1371/journal.pone.0194198)
Supplement: S2 Dataset — (XLSX) [file pone.0194198.s002.xlsx]

## Sheet: Fig 2
WUEnep	2011		N0W0		N0W1		N0W2		N1W0		N1W1		N1W2		WUEnep	2011		N0W0		N0W1		N0W2		N1W0		N1W1		N1W2
		meawuring time	Mean	SE	Mean	SE	Mean	SE	Mean	SE	Mean	SE	Mean	SE			meawuring time	Mean	SE	Mean	SE	Mean	SE	Mean	SE	Mean	SE	Mean	SE
		Mid May.	0.750331	0.152714	0.46241	0.0606507	0.837078	0.223431	0.424619	0.113435	0.423695	0.157449	0.882472	0.329385			Mid May.	1.76039	0.168822	2.11277	0.264285	2.26628	0.203625	1.54841	0.108229	1.381	0.127947	1.50773	0.129102
		Early Jun.	1.27514	0.309687	1.08323	0.142775	1.38686	0.261344	0.808398	0.213134	1.06087	0.185715	1.35852	0.301547			Early Jun.	2.24142	0.304047	2.49139	0.273681	2.56407	0.325741	1.97084	0.179941	1.88532	0.101382	1.98719	0.170822
		Mid Jun.	1.14728	0.234509	0.81935	0.150955	0.79242	0.165881	0.681489	0.0755071	0.65753	0.133003	0.967994	0.208453			Mid Jun.	2.6515	0.342825	2.73727	0.244692	2.72671	0.256425	2.24738	0.304835	2.04403	0.152124	2.08355	0.237093
		End Jun.	1.86701	0.363573	1.40226	0.227162	1.67344	0.150305	1.27401	0.171858	1.58259	0.171984	2.07785	0.171805			End Jun.	3.20499	0.432719	3.3924	0.203202	3.08843	0.171659	2.72671	0.263529	2.55289	0.190741	2.91454	0.134274
		Early Jul.	1.93829	0.558515	1.45668	0.368861	2.41085	0.617181	1.00963	0.247274	1.33035	0.293589	2.415	0.923988			Early Jul.	3.58372	0.824533	2.82008	0.53937	4.20152	0.928329	2.48449	0.299065	3.03353	0.421807	4.85487	1.17117
		Mid Jul.	3.19634	0.500185	2.79784	0.154297	3.95045	0.591234	2.38862	0.303023	2.96422	0.618152	6.37683	0.943072			Mid Jul.	5.0911	0.627346	4.52429	0.265854	5.91634	0.865165	3.82335	0.280638	4.48145	0.725132	8.27649	1.12518
		End Jul.	3.48748	0.669384	3.01641	0.498479	4.1624	0.680799	3.60494	0.613175	3.17345	0.197791	6.26002	0.936619			End Jul.	5.65948	0.615762	7.54268	0.312186	7.86286	1.01612	5.17134	0.548073	6.36002	1.04086	5.52155	0.263874
		Early Aug.	3.89273	0.971612	2.87135	0.630922	4.46338	1.09844	4.16122	0.895167	3.63829	0.576662	5.74446	0.998057			Early Aug.	6.11236	1.31329	7.48566	0.597439	6.83674	1.42059	4.74092	0.799518	6.43276	1.15492	5.70123	0.722664
		Mid Aug.	1.62381	0.562809	1.25739	0.35574	2.75231	0.634992	1.39587	0.385098	1.20894	0.200426	3.01978	0.57619			Mid Aug.	3.47224	0.61092	5.18049	0.823625	4.90396	0.932915	3.08587	0.398619	3.2185	0.365043	3.16659	0.192885
		End Aug.	1.29217	0.512256	0.845495	0.385634	3.68554	0.85527	1.42272	0.468041	1.19002	0.526304	3.40166	0.857754			End Aug.	2.6918	0.590507	5.34141	0.913813	5.34476	1.04286	2.23758	0.487556	2.81163	0.54124	2.60641	0.571156
		Early Sep.	1.63111	0.329808	1.10672	0.439594	2.54862	0.483541	1.61938	0.252776	1.59931	0.378657	2.3233	0.557416			Early Sep.	3.29552	0.329472	4.50334	0.597474	4.30372	0.502056	2.84815	0.445652	3.42651	0.265952	3.4211	0.423381
		Mid Sep.	0.470715	0.314911	-0.362271	0.145325	1.0142	0.581433	0.144968	0.395172	0.0973178	0.252821	0.16083	0.292917			Mid Sep.	2.47825	0.370281	2.857	0.261826	3.21721	0.607988	1.37763	0.24351	2.26882	0.558498	2.21179	0.403205
	2012		N0W0		N0W1		N0W2		N1W0		N1W1		N1W2			2012		N0W0		N0W1		N0W2		N1W0		N1W1		N1W2
		meawuring time	Mean	SE	Mean	SE	Mean	SE	Mean	SE	Mean	SE	Mean	SE			meawuring time	Mean	SE	Mean	SE	Mean	SE	Mean	SE	Mean	SE	Mean	SE
		Mid May.	1.98141	0.26752	1.52974	0.268689	1.61832	0.351179	2.28957	0.284427	2.02118	0.34632	1.95662	0.206204			Mid May.	3.53417	0.306786	3.03948	0.34658	3.43715	0.447349	3.86639	0.296778	3.47988	0.372404	3.62391	0.207485
		Early Jun.	2.99763	0.476193	4.2292	0.4124	2.41807	0.482041	3.72155	0.277615	4.44279	0.407922	4.07863	0.214716			Early Jun.	3.933	0.450994	3.93495	0.391092	3.61351	0.435211	3.87558	0.263249	3.89479	0.477164	3.66935	0.201492
		Mid Jun.	2.14176	0.338533	2.36929	0.431578	1.81095	0.259759	2.24061	0.145103	2.64388	0.373544	2.22974	0.251113			Mid Jun.	4.59811	0.277174	4.90617	0.603128	4.07404	0.262155	4.66972	0.348372	4.95806	0.618679	4.98492	0.292797
		End Jun.	3.88486	0.454138	4.32589	0.742252	3.41575	0.467105	4.92316	0.69374	4.99933	0.587469	4.69293	0.625461			End Jun.	4.46456	0.336424	4.64602	0.778033	4.19922	0.448979	4.15072	0.245856	4.69219	0.855699	5.15644	0.245531
		Early Jul.	3.96487	0.255798	5.38066	0.775409	4.72738	0.143894	5.18906	0.927536	5.23603	0.994621	5.80017	0.780595			Early Jul.	6.48681	0.66766	7.18897	0.80438	6.11262	0.62278	7.66478	0.959615	7.62693	0.711984	8.02272	0.68323
		Mid Jul.	0.7928	0.358553	1.3909	0.469758	2.31155	0.597092	0.496159	0.50153	1.10299	0.474485	2.1946	0.350112			Mid Jul.	3.95497	0.258153	4.17004	0.369217	4.93013	1.10822	4.28568	0.150911	4.85933	0.212034	4.62156	0.467405
		End Jul.	2.64836	0.119593	2.50405	0.19507	3.75435	1.57972	4.12406	0.497053	3.86203	0.744902	4.61322	0.5533			End Jul.	5.4871	0.222976	4.77561	0.160812	6.27338	0.566633	6.88854	0.977158	7.50976	0.659336	8.83183	0.341166
		Early Aug.	8.49394	0.571942	8.12307	0.223357	7.1827	0.394743	12.2834	1.4069	10.9918	1.12385	10.7287	1.06692			Early Aug.	12.1102	0.626761	11.4322	0.623027	12.6883	1.39038	16.3951	1.41368	16.8742	1.49559	17.0208	1.20913
		Mid Aug.	4.78539	0.29348	4.95179	0.857473	4.22791	0.630232	8.15132	1.488	6.08924	0.677666	6.49196	0.485457			Mid Aug.	8.50109	0.511282	9.12426	1.37127	9.92561	1.2214	13.5713	2.18632	11.3132	0.82422	13.8047	1.55983
		End Aug.	7.02221	0.789911	7.04604	1.05772	6.99013	1.85503	7.98874	0.643191	9.6994	0.711055	10.7794	1.92452			End Aug.	11.4008	1.28242	11.1698	1.51059	11.6086	2.5274	12.8906	0.770566	15.6662	0.876859	18.8675	2.88807
		Early Sep.	8.04679	0.52991	6.84224	0.384064	6.31336	0.676195	9.98929	0.716547	10.1594	1.65188	9.38086	1.92164			Early Sep.	11.2603	0.938621	9.53911	0.55337	8.51904	0.789178	13.6846	0.98485	13.8326	2.26972	12.9743	2.64163
		Mid Sep.	2.35488	0.673483	2.81992	0.318314	2.67255	0.436458	3.05032	0.417018	3.30315	0.585186	3.22105	0.436007			Mid Sep.	3.14309	0.813642	3.84861	0.427108	3.86745	0.691755	4.18637	0.61806	4.52769	0.877702	4.45276	0.542498
	2013		N0W0		N0W1		N0W2		N1W0		N1W1		N1W2			2013		N0W0		N0W1		N0W2		N1W0		N1W1		N1W2
		meawuring time	Mean	SE	Mean	SE	Mean	SE	Mean	SE	Mean	SE	Mean	SE			meawuring time	Mean	SE	Mean	SE	Mean	SE	Mean	SE	Mean	SE	Mean	SE
		Mid May.	0.723177	0.28893	0.24923	0.262445	0.454485	0.278113	1.05533	0.607958	0.0413017	0.250437	0.126659	0.307116			Mid May.	6.48681	0.66766	7.18897	0.80438	6.45992	0.945631	8.8072	1.91393	7.72416	0.783129	8.02272	0.68323
		Early Jun.	3.59041	0.367811	3.3032	0.343174	2.94413	0.216736	4.49065	0.431332	4.98052	0.543023	3.6264	0.209268			Early Jun.	5.33187	0.388335	5.06228	0.369708	4.78989	0.27157	6.4749	0.377725	7.08183	0.60087	5.72174	0.198086
		Mid Jun.	3.05209	0.384116	3.57679	0.7409	2.6099	0.641073	4.54345	0.628665	4.88128	0.790131	3.6066	0.266615			Mid Jun.	6.52103	0.687131	6.79102	1.13921	5.95485	0.859196	9.41146	1.3551	9.67115	1.78427	7.86546	0.378465
		End Jun.	5.45728	0.408604	5.66026	0.20397	4.33099	0.316862	6.91991	0.520638	6.40246	0.600001	5.93449	0.704872			End Jun.	9.1836	0.762854	9.47952	0.486113	8.192	0.303193	10.8923	0.822778	10.4422	0.609014	10.9438	1.01598
		Early Jul.	3.51393	0.372878	3.35038	0.692205	2.87642	0.58902	3.92908	0.437441	5.22841	1.4871	3.58366	0.377305			Early Jul.	6.29362	0.457526	7.44433	0.796697	7.24445	0.664281	7.29731	0.767888	10.6437	3.22232	9.37663	1.30069
		Mid Jul.	4.78526	0.763816	4.4696	0.471832	6.66796	1.93731	6.49212	0.904705	6.64288	0.839138	6.85877	0.654956			Mid Jul.	8.55446	1.12861	8.02278	0.63291	11.3699	3.45503	11.6052	1.54859	11.2141	1.25284	11.3795	0.860843
		End Jul.	2.91975	0.50783	3.31412	0.814736	4.46363	1.30538	4.2747	1.22129	2.39234	0.163397	4.6307	1.37837			End Jul.	5.93996	0.725169	6.27575	1.34208	7.94413	2.05077	10.1825	2.7299	6.19954	0.393297	9.17146	1.94229
		Early Aug.	2.39433	0.32419	2.65609	0.341343	2.5846	0.282408	1.38495	0.216555	1.70883	0.265879	3.08671	0.407647			Early Aug.	4.33002	0.177883	4.82252	0.316129	4.80984	0.308607	4.03255	0.284919	4.35602	0.225803	5.276	0.239194
		Mid Aug.	1.41548	0.434057	2.08367	0.333615	2.27099	0.2929	0.519096	0.289089	0.634306	0.268318	2.33917	0.373697			Mid Aug.	4.14078	0.467779	3.96441	0.371954	4.02078	0.174947	3.48282	0.105414	3.61567	0.123482	4.45936	0.434305
		End Aug.	2.20325	0.186376	2.55034	0.254583	2.98269	0.446054	1.57726	0.222916	1.65104	0.210104	2.88199	0.243208			End Aug.	4.16407	0.241735	4.54032	0.308862	5.15737	0.658182	4.00691	0.316158	4.12713	0.216609	5.88276	0.429307
		Early Sep.	2.21778	0.234039	2.61791	0.355282	3.06826	0.419024	1.35281	0.124985	1.78971	0.271228	2.09354	0.251609			Early Sep.	6.48681	0.66766	7.18897	0.80438	6.45992	0.945631	8.8072	1.91393	7.72416	0.783129	8.02272	0.68323
		Mid Sep.	2.97216	0.662918	3.1918	0.281609	3.44817	0.714662	1.21567	0.16954	1.53245	0.496319	2.11771	0.424017			Mid Sep.	5.52361	0.933678	6.16249	0.257876	6.27494	0.663672	4.41821	0.566024	6.19275	0.625392	5.95428	0.745848

## Sheet: Fig 3
NEP	N0W0		N0W1		N0W2		N1W0		N1W1		N1W2
	Mean	SE	Mean	SE	Mean	SE	Mean	SE	Mean	SE	Mean	SE
2011	4.79786	0.321505	3.89964	0.28322	7.25664	0.488035	4.22528	0.34237	4.27551	0.218273	8.30031	0.432188
2012	9.77452	1.13419	9.15231	0.508467	7.6257	0.720709	12.5748	0.977185	12.9803	0.971132	10.9954	1.11416
2013	6.00449	0.338686	6.46114	0.207716	7.1046	0.327393	6.47223	0.194648	6.56121	0.202977	7.97625	0.452615
GEP	N0W0		N0W1		N0W2		N1W0		N1W1		N1W2
	Mean	SE	Mean	SE	Mean	SE	Mean	SE	Mean	SE	Mean	SE
2011	8.76616	0.230558	7.55501	0.274847	12.6378	0.609719	8.32082	0.314479	8.27489	0.194634	14.0623	0.462643
2012	13.4688	0.252034	13.9346	0.3926	13.7861	0.240084	16.7414	0.882142	16.9945	0.818747	17.6717	0.687361
2013	11.9502	0.457978	12.23	0.435336	13.5282	0.263745	13.187	0.441952	13.3691	0.383295	16.373	0.272498
ET	N0W0		N0W1		N0W2		N1W0		N1W1		N1W2
	Mean	SE	Mean	SE	Mean	SE	Mean	SE	Mean	SE	Mean	SE
2011	2.45461	0.209111	2.39364	0.123676	3.03422	0.263626	2.49696	0.114067	2.35664	0.110866	3.0454	0.367718
2012	2.4151	0.137877	2.32927	0.133064	2.38091	0.237328	2.38355	0.189331	2.40072	0.131803	2.41007	0.133354
2013	2.32606	0.127401	2.23457	0.232746	2.42981	0.203067	2.05925	0.146024	2.08685	0.129948	2.36941	0.126096
